# Supplementary material for: Features of a FAIR vocabulary
Source: J Biomed Semantics. 2023 Jun 1;14:6. doi: 10.1186/s13326-023-00286-8 (PMC10236849; doi:10.1186/s13326-023-00286-8)
Supplement: Supplementary file 1 — Additional file 1: Supplementary Table 1. The suitability of OBO principles used as FAIR Vocabulary Features. A detailed evaluation of how suitable each OBO principle is for use as features for FAIR vocabularies. [file 13326_2023_286_MOESM1_ESM.xlsx]

## Sheet: Sheet1
Supplementary Table 1: The suitability of OBO principles used as FAIR Vocabulary Features
OBO-1: The ontology MUST be openly available to be used by all without any constraint other than (a) its origin must be acknowledged and (b) it is not to be altered and subsequently redistributed in altered form under the original name or with the same identifiers.	Suitable as FAIR Vocabulary Feature? No
While it is highly desirable to have open source semantic artefacts, as it is to have open source code and ultimately open research. This is not a prerequisite for vocabularies to be FAIR, nor is it well aligned with the FAIR principles which require licensing information to be provided but do not mandate it be open source.
OBO-2: The ontology is made available in a common formal language in an accepted concrete syntax.	Suitable as FAIR Vocabulary Feature? Yes
Common formats define minimum standards for accessing an ontology, support using ontologies in a FAIR capable resource, and are the foundation of interoperable vocabulary. Many common formal languages have been proposed during the development history of ontologies. OWL format is currently used as a W3C standard.
OBO-3: Each class and relation (property) in the ontology must have a unique URI identifier.	Suitable as FAIR Vocabulary Feature? Yes
Identifiability is a core FAIR principle, and in order to be fulfilled, all elements of the ontology, such as classes and relationships, should be clearly and uniquely identified.
OBO-4: The ontology provider has documented procedures for versioning the ontology, and different versions of ontology are marked, stored, and officially released.	Suitable as FAIR Vocabulary Feature? No
Proper versioning improves the findability and reusability of the vocabulary. We proposed a corresponding FVF to cover this aspect. Yet, this principle evaluates the development, especially the documentation process, of the ontology rather than FAIR vocabulary.
OBO-5: The scope of an ontology is the extent of the domain or subject matter it intends to cover. The ontology must have a clearly specified scope and content that adheres to that scope.	Suitable as FAIR Vocabulary Feature? Yes
Users must be able to determine which ontologies meet their needs in order to implement these in FAIR capable resources and to be interoperable with other vocabularies. A clear specification of this aids in FAIR implementation; vocabularies do not exist in isolation.
OBO-6: The ontology has textual definitions for the majority of its classes and for top level terms in particular	Suitable as FAIR Vocabulary Feature? No
While textual definitions provide human-readable content and are generally desirable, this is not essential as an FVF as ontology content has definitions in terms of logical axioms (e.g., position in the hierarchy) and term labels.
OBO-7: Relations should be reused from the Relations Ontology (RO).	Suitable as FAIR Vocabulary Feature? Yes
Relation standards promote interoperability across different ontologies. This principle focuses on the relationships within and across ontologies. It can be adapted and used in a broader range of FAIR vocabularies.
OBO-8: The owners of the ontology should strive to provide as much documentation as possible. The documentation should detail the different processes specific to an ontology life cycle and target various audiences (users or developers).	Suitable as FAIR Vocabulary Feature? Yes
Rich metadata of the vocabulary, such as the purpose and status of the ontology, promotes the reuse of the ontology.
OBO-9: The ontology developers should document that the ontology is used by multiple independent people or organizations.	Suitable as FAIR Vocabulary Feature? No
Usage of vocabularies depends on the content and there are strategies for interoperating ontologies in what is anyway a crowded semantic space. Evidence that an ontology is highly used - when measurable - assumes a level of maturity that is unlikely for some starting communities, and would not reflect fairness of the resource.
OBO-10: OBO Foundry ontology development, in common with many other standards-oriented scientific activities, should be carried out in a collaborative fashion.	Suitable as FAIR Vocabulary Feature? Yes
Vocabularies should be implementable in FAIR data resources and should reflect community needs. Responsiveness to community needs comes via collaboration and development should therefore be collaborative.
OBO-11: There should be a person who is responsible for communications between the community and the ontology developers, for communicating with the Foundry on all Foundry-related matters, for mediating discussions involving maintenance in the light of scientific advance, and for ensuring that all user feedback is addressed.	Suitable as FAIR Vocabulary Feature? No
Having a designed contact is important for the community to provide feedback and ensures someone is having an ongoing editorial responsibility for the ontology. While it does pertain to sustainability of the resource and its possible evolution, it doesn’t directly speak to its level of fairness.
OBO-12: Naming conventions are used	Suitable as FAIR Vocabulary Feature? No
Consistency of naming is a best practice feature of ontologies but does not detract from deployment in support of the FAIR principles.
OBO-16: The ontology needs to reflect changes in scientific consensus to remain accurate over time.	Suitable as FAIR Vocabulary Feature? Yes
Vocabularies codify knowledge. To fulfil one of their primary functions, they must evolve. Dead ontologies fail to support FAIR capable resources to interoperate.
OBO-20: Ontology developers MUST offer channels for community participation and SHOULD be responsive to requests.	Suitable as FAIR Vocabulary Feature? No
Having communication channels to collect and respond to community requirements supports the maintenance and evolution of the ontology. However, it is not directly linked to the FAIRness of the vocabulary.
