# Supplementary material for: Features of a FAIR vocabulary
Source: J Biomed Semantics. 2023 Jun 1;14:6. doi: 10.1186/s13326-023-00286-8 (PMC10236849; doi:10.1186/s13326-023-00286-8)
Supplement: Supplementary file 2 — Additional file 2: Supplementary Table 2. Excluded RDA data maturity indicators. RDA indicators that are not mapped to FAIR Vocabulary Features. [file 13326_2023_286_MOESM2_ESM.xlsx]

## Sheet: Sheet2
Supplementary Table 4: RDA data maturity indicators that are not mapped to FAIR Vocabulary Features
ID Indicator
RDA-F3-01M Metadata includes the identifier for the data
RDA-I2-01M Metadata uses FAIR-compliant vocabularies
RDA-I2-01D Data uses FAIR-compliant vocabularies
RDA-I3-01M Metadata includes references to other metadata
RDA-I3-01D Data includes references to other data
RDA-I3-02M Metadata includes references to other data
RDA-I3-04M Metadata include qualified references to other data
