# Supplementary material for: Features of a FAIR vocabulary
Source: J Biomed Semantics. 2023 Jun 1;14:6. doi: 10.1186/s13326-023-00286-8 (PMC10236849; doi:10.1186/s13326-023-00286-8)
Supplement: Supplementary file 3 — Additional file 3: Supplementary Table 3. FAIR assessment results of Gene ontology. Details of the FAIR assessment for Gene Ontology. [file 13326_2023_286_MOESM3_ESM.xlsx]

## Sheet: Assessment summary
Supplementary Table 5: FAIR assessment results of Gene ontology
RDF FAIR indicators version	v0.05
Project name	FAIR assessment Gene Ontology
Assessment date	2021-08-02
Dataset version	Release 2021-07-02
Dataset link	https://github.com/geneontology/go-ontology and http://geneontology.org/
FAIR vocabulary feature summary
FVF, full compliance	0.9091
FVF, partial compliance	0.0909
FVF, no compliance	0

## Sheet: Assessment details
FAIR vocabulary Feature	RDA indicator ID	Indicator	Assessment - RDA	Assessment - FVF	Assessment details
FVF-1: Vocabulary and their terms are assigned globally unique and persistent identifiers.	RDA-F1-01M	Metadata is identified by a persistent identifier	1	Full Compliance	Metadata are provided in http://geneontology.org/docs/ontology-documentation/. It can also be found in the OBO foundry repository https://github.com/OBOFoundry/OBOFoundry.github.io/edit/master/ontology/go.md. But they are not standard persistent identifiers.
	RDA-F1-01D	Data is identified by a persistent identifier	1		Gene ontology uses PURL identifiers http://purl.obolibrary.org/obo/go.owl
	RDA-F1-02M	Metadata is identified by a globally unique identifier	1		http://geneontology.org/docs/ontology-documentation/ is globally unique identifier.
	RDA-F1-02D	Data is identified by a globally unique identifier	1		http://purl.obolibrary.org/obo/go.owl is globally unique identifier.
FVF-2: Vocabularies and their terms have rich metadata.	RDA-F2-01M	Rich metadata is provided to allow discovery	1	Full Compliance	Descriptive text is provided in http://geneontology.org. Rich metadata for indexing and reuse is provided in https://github.com/OBOFoundry/OBOFoundry.github.io/edit/master/ontology/go.md.
FVF-3: Vocabularies and their terms can be accessed using the identifiers, preferably by both human and machine.	RDA-A1-01M	Metadata contains information to enable the user to get access to the data	1	Full Compliance	The metadata includes data download links http://geneontology.org/docs/download-ontology/.
	RDA-A1-02M	Metadata can be accessed manually (i.e. with human intervention)	1		The metadata can be accessed from the gene ontology website.
	RDA-A1-02D	Data can be accessed manually (i.e. with human intervention)	1		Data can be downloaded from http://geneontology.org/docs/download-ontology/
	RDA-A1-03M	Metadata identifier resolves to a metadata record	1		http://geneontology.org/docs/ontology-documentation// is resolvable and directs to the metadata.
	RDA-A1-03D	Data identifier resolves to a digital object	1		The vocabulary identifier http://purl.obolibrary.org/obo/go.owl resolves to the ontology source files. Identifiers such as http://purl.obolibrary.org/obo/GO_0098743 resolves to ontology terms.
	RDA-A1-05D	Data can be accessed automatically (i.e. by a computer program)	1		Data can be downloaded using command line tools, such as curl, wget, etc.
FVF-4: Vocabularies and their terms are registered or indexed in a searchable engine or a resource.	RDA-F4-01M	Metadata is offered in such a way that it can be harvested and indexed	1	Full Compliance	Gene ontology has been indexed by EMBL OLS, BioPortal and other semantic repositories. Also it is indexed in Google search.
FVF-5: Vocabularies and their terms are retrievable using a standardised communications protocol, preferably open, free and universally implementable protocols. and allows for authentication and authorisation, where necessary.	RDA-A1-04M	Metadata is accessed through standardised protocol	1	Full Compliance	The metadata can be accessed through the HTTP protocol.
	RDA-A1-04D	Data is accessible through standardised protocol	1		Data can be accessed through HTTP protocol.
	RDA-A1.1-01M	Metadata is accessible through a free access protocol	1		HTTP is a free access protocol.
	RDA-A1.1-01D	Data is accessible through a free access protocol	1		HTTP is a free access protocol.
	RDA-A1.2-01D	Data is accessible through an access protocol that supports authentication and authorisation	NA		HTTP HTTP allows access control. But authentication and authorisation are not required by Gene Ontology.
FVF-6: Vocabularies and their terms are persistent over time and are appropriately versioned.	RDA-A2-01M	Metadata is guaranteed to remain available after data is no longer available	1	Partial Compliance	Metadata and data can be found in version controlled repositories on Github.
	RDA-R1.2-01M	Metadata includes provenance information according to community-specific standards	1		The metadata includes links to access different snapshots of the ontology. The snapshots are in owl/obo format and has PURL identifiers.
	RDA-R1.2-02M	Metadata includes provenance information according to a cross-community language	0
FVF-7: Vocabularies and their terms use a formal, accessible and broadly applicable, and preferably machine-understandable language for knowledge representation.	RDA-I1-01M	Metadata uses knowledge representation expressed in standardised format	1	Full Compliance	The metadata is provided in a standard format and can be harvested by major vocabulary serivices, such as OLS and BioPortal.
	RDA-I1-01D	Data uses knowledge representation expressed in standardised format	1		The data uses OWL and OBO standards.
	RDA-I1-02M	Metadata uses machine-understandable knowledge representation	1		Basic metadata is provided in OWL.
	RDA-I1-02D	Data uses machine-understandable knowledge representation	1		The GO data uses OWL and OBO formats, which are machine-readable community formats.
FVF-8: Vocabularies and terms use qualified references to other vocabularies.	RDA-I3-02D	Data includes qualified references to other data	1	Full Compliance	The Gene ontology cross reference policy is here: http://geneontology.org/docs/download-mappings/ Data from other vocabularies are provided as 'xref'/
	RDA-I3-03M	Metadata includes qualified references to other metadata	1		The Gene ontology cross reference policy is provided here: http://geneontology.org/docs/download-mappings/
FVF-9: Vocabularies and terms are described with a plurality of accurate and relevant attributes.	RDA-R1-01M	Plurality of accurate and relevant attributes are provided to allow reuse	1	Full Compliance	Gene Ontology includes sufficient term attributes. http://geneontology.org/docs/GO-term-elements
FVF-10: Vocabularies are released with a standard data usage licence, preferably machine-readable licence.	RDA-R1.1-01M	Metadata includes information about the licence under which the data can be reused	1	Full Compliance	Gene Ontology Consortium data and data products are licensed under the Creative Commons Attribution 4.0 Unported License.
	RDA-R1.1-02M	Metadata refers to a standard reuse licence	1
	RDA-R1.1-03M	Metadata refers to a machine-understandable reuse licence	1
FVF-11: Vocabularies meet domain relevant community standards.	RDA-R1.3-01M	Metadata complies with a community standard	1	Full Compliance
	RDA-R1.3-01D	Data complies with a community standard	1
	RDA-R1.3-02M	Metadata is expressed in compliance with a machine-understandable community standard	1
	RDA-R1.3-02D	Data is expressed in compliance with a machine-understandable community standard	1
