# Supplementary material for: Features of a FAIR vocabulary
Source: J Biomed Semantics. 2023 Jun 1;14:6. doi: 10.1186/s13326-023-00286-8 (PMC10236849; doi:10.1186/s13326-023-00286-8)
Supplement: Supplementary file 4 — Additional file 4: Supplementary Table 4. FAIR assessment results of Experimental Factor Ontology. Details of the FAIR assessment for Experimental Factor Ontology. [file 13326_2023_286_MOESM4_ESM.xlsx]

## Sheet: Assessment summary
Supplementary Table 6: FAIR assessment results of Experimental Factor Ontology
RDF FAIR indicators version	v0.05
Project name	EFO assessment
Assessment date	2021-08-02
Dataset version	3.32.0
Dataset link	http://www.ebi.ac.uk/efo/releases/v3.32.0/efo.owl
FAIR vocabulary feature summary
FVF, full compliance	0.8182
FVF, partial compliance	0.0909
FVF, no compliance	0.0909

## Sheet: Assessment details
FAIR vocabulary Feature	RDA indicator ID	Indicator	Assessment - RDA	Assessment - FVF*	Assessment details
FVF-1: Vocabulary and their terms are assigned globally unique and persistent identifiers.	RDA-F1-01M	Metadata is identified by a persistent identifier	1	Full Compliance	Both the data and metadata use identifier: http://www.ebi.ac.uk/efo/efo.owl
	RDA-F1-01D	Data is identified by a persistent identifier	1
	RDA-F1-02M	Metadata is identified by a globally unique identifier	1
	RDA-F1-02D	Data is identified by a globally unique identifier	1
FVF-2: Vocabularies and their terms have rich metadata.	RDA-F2-01M	Rich metadata is provided to allow discovery	0	No Compliance	Description of EFO has been provided in ontology browsers, such as OLS and BioPortal. However, the descriptions are not included in the EFO source file.
FVF-3: Vocabularies and their terms can be accessed using the identifiers, preferably by both human and machine.	RDA-A1-01M	Metadata contains information to enable the user to get access to the data	1	Full Compliance	EFO and its terms has unique identifiers and can be accessed.
	RDA-A1-02M	Metadata can be accessed manually (i.e. with human intervention)	1
	RDA-A1-02D	Data can be accessed manually (i.e. with human intervention)	1
	RDA-A1-03M	Metadata identifier resolves to a metadata record	1
	RDA-A1-03D	Data identifier resolves to a digital object	1
	RDA-A1-05D	Data can be accessed automatically (i.e. by a computer program)	1
FVF-4: Vocabularies and their terms are registered or indexed in a searchable engine or a resource.	RDA-F4-01M	Metadata is offered in such a way that it can be harvested and indexed	1	Full Compliance	The metadata is provided in OWL format and has been harvested by both OLS and BioPortal
FVF-5: Vocabularies and their terms are retrievable using a standardised communications protocol, preferably open, free and universally implementable protocols. and allows for authentication and authorisation, where necessary.	RDA-A1-04M	Metadata is accessed through standardised protocol	1	Full Compliance	EFO can be accessed using HTTP protocol, and it is an open-acess ontology.
	RDA-A1-04D	Data is accessible through standardised protocol	1
	RDA-A1.1-01M	Metadata is accessible through a free access protocol	1
	RDA-A1.1-01D	Data is accessible through a free access protocol	1
	RDA-A1.2-01D	Data is accessible through an access protocol that supports authentication and authorisation	NA
FVF-6: Vocabularies and their terms are persistent over time and are appropriately versioned.	RDA-A2-01M	Metadata is guaranteed to remain available after data is no longer available	1	Partial Compliance	EFO follows vocabulary release guidelines, and its versioned copies can be found on Github. But it doesn't strictly follows cross community language standards, such as rdfs, xmls standards.
	RDA-R1.2-01M	Metadata includes provenance information according to community-specific standards	1
	RDA-R1.2-02M	Metadata includes provenance information according to a cross-community language	0
FVF-7: Vocabularies and their terms use a formal, accessible and broadly applicable, and preferably machine-understandable language for knowledge representation.	RDA-I1-01M	Metadata uses knowledge representation expressed in standardised format	1	Full Compliance	EFO can be downloaded in OWL and OBO, which are standardised format and machine-understandable.
	RDA-I1-01D	Data uses knowledge representation expressed in standardised format	1
	RDA-I1-02M	Metadata uses machine-understandable knowledge representation	1
	RDA-I1-02D	Data uses machine-understandable knowledge representation	1
FVF-8: Vocabularies and terms use qualified references to other vocabularies.	RDA-I3-02D	Data includes qualified references to other data	1	Full Compliance	EFO reuses terms from other vocabularies and provides suffient reference, such as source of the external term.
	RDA-I3-03M	Metadata includes qualified references to other metadata	1
FVF-9: Vocabularies and terms are described with a plurality of accurate and relevant attributes.	RDA-R1-01M	Plurality of accurate and relevant attributes are provided to allow reuse	1	Full Compliance
FVF-10: Vocabularies are released with a standard data usage licence, preferably machine-readable licence.	RDA-R1.1-01M	Metadata includes information about the licence under which the data can be reused	1	Full Compliance
	RDA-R1.1-02M	Metadata refers to a standard reuse licence	1
	RDA-R1.1-03M	Metadata refers to a machine-understandable reuse licence	1
FVF-11: Vocabularies meet domain relevant community standards.	RDA-R1.3-01M	Metadata complies with a community standard	1	Full Compliance	EFO uses the standard OWL format, complies with OBO principles and imports terms following the MIREOT standards.
	RDA-R1.3-01D	Data complies with a community standard	1
	RDA-R1.3-02M	Metadata is expressed in compliance with a machine-understandable community standard	1
	RDA-R1.3-02D	Data is expressed in compliance with a machine-understandable community standard	1
