# Supplementary material for: Features of a FAIR vocabulary
Source: J Biomed Semantics. 2023 Jun 1;14:6. doi: 10.1186/s13326-023-00286-8 (PMC10236849; doi:10.1186/s13326-023-00286-8)
Supplement: Supplementary file 5 — Additional file 5: Supplementary Table 5. FAIR assessment results of ICD-11. Details of the FAIR assessment for International Classification of Diseases 11th Revision. [file 13326_2023_286_MOESM5_ESM.xlsx]

## Sheet: Assessment summary
Supplementary Table 7: FAIR assessment results of ICD-11
Project name	ICD-11 FAIR assessment
Assessment date	2021-08-02
Dataset version	2021-05-01
Dataset link	ICD-11 browser and ICD11 print version:https://icd.who.int/en print version:https://icd.who.int/browse11/Downloads/Download?fileName=print_en.zip
FAIR vocabulary feature summary
FVF, full compliance	0.2727
FVF, partial compliance	0.3636
FVF, no compliance	0.3636

## Sheet: Assessment details
FAIR vocabulary Feature	RDA indicator ID	Indicator	Assessment - RDA	Assessment - FVF	Assessment details
FVF-1: Vocabulary and their terms are assigned globally unique and persistent identifiers.	RDA-F1-01M	Metadata is identified by a persistent identifier	0	Partial Compliance	No metadata identifier.
	RDA-F1-01D	Data is identified by a persistent identifier	1		Example data identifier: 2C25.1 Small cell carcinoma of bronchus or lung.
	RDA-F1-02M	Metadata is identified by a globally unique identifier	0
	RDA-F1-02D	Data is identified by a globally unique identifier	0		The identifiers in ICD-11 has been through several iterations. Currently, ICD-11 provides identifiers such as (1C60-1C62.Z), a more persistent identifier system, http://id.who.int/icd/entity/911707612 is still under development. This assessment is based on the 1C60-1C62.Z system
FVF-2: Vocabularies and their terms have rich metadata.	RDA-F2-01M	Rich metadata is provided to allow discovery	1	Full Compliance
FVF-3: Vocabularies and their terms can be accessed using the identifiers, preferably by both human and machine.	RDA-A1-01M	Metadata contains information to enable the user to get access to the data	1	Partial Compliance	ICD-11 has provided API, web browser, and pdf documents for human and machine access.
	RDA-A1-02M	Metadata can be accessed manually (i.e. with human intervention)	1
	RDA-A1-02D	Data can be accessed manually (i.e. with human intervention)	1
	RDA-A1-03M	Metadata identifier resolves to a metadata record	0
	RDA-A1-03D	Data identifier resolves to a digital object	1
	RDA-A1-05D	Data can be accessed automatically (i.e. by a computer program)	1
FVF-4: Vocabularies and their terms are registered or indexed in a searchable engine or a resource.	RDA-F4-01M	Metadata is offered in such a way that it can be harvested and indexed	0	No Compliance	ICD-11 metadata is provided in word documents and can not be directly indexed by vocabulary databases.
FVF-5: Vocabularies and their terms are retrievable using a standardised communications protocol, preferably open, free and universally implementable protocols. and allows for authentication and authorisation, where necessary.	RDA-A1-04M	Metadata is accessed through standardised protocol	1	Full Compliance
	RDA-A1-04D	Data is accessible through standardised protocol	1		ICD-11 uses HTTPS protocol.https://icd.who.int/browse11/l-m/en#http%3a%2f%2fid.who.int%2ficd%2fentity%2f911707612
	RDA-A1.1-01M	Metadata is accessible through a free access protocol	1
	RDA-A1.1-01D	Data is accessible through a free access protocol	1
	RDA-A1.2-01D	Data is accessible through an access protocol that supports authentication and authorisation	NA
FVF-6: Vocabularies and their terms are persistent over time and are appropriately versioned.	RDA-A2-01M	Metadata is guaranteed to remain available after data is no longer available	1	Partial Compliance	Previous versions of ICD-11 can access at https://icd.who.int/browse11/l-m/en/releases. However, the versioning style does not follow common community standards.
	RDA-R1.2-01M	Metadata includes provenance information according to community-specific standards	1
	RDA-R1.2-02M	Metadata includes provenance information according to a cross-community language	0
FVF-7: Vocabularies and their terms use a formal, accessible and broadly applicable, and preferably machine-understandable language for knowledge representation.	RDA-I1-01M	Metadata uses knowledge representation expressed in standardised format	0	No Compliance	ICD-11 is published mainly as a pdf document and doesn't use standard vocabulary formats.
	RDA-I1-01D	Data uses knowledge representation expressed in standardised format	0
	RDA-I1-02M	Metadata uses machine-understandable knowledge representation	0
	RDA-I1-02D	Data uses machine-understandable knowledge representation	0
FVF-8: Vocabularies and terms use qualified references to other vocabularies.	RDA-I3-02D	Data includes qualified references to other data	0	Partial Compliance	Terms in ICD-11 doesn't refer to other terms.
	RDA-I3-03M	Metadata includes qualified references to other metadata	1		The ICD-11 description refers to other projects and publications.
FVF-9: Vocabularies and terms are described with a plurality of accurate and relevant attributes.	RDA-R1-01M	Plurality of accurate and relevant attributes are provided to allow reuse	0	No Compliance	ICD-11 contains only a minimum description of each disease.
FVF-10: Vocabularies are released with a standard data usage licence, preferably machine-readable licence.	RDA-R1.1-01M	Metadata includes information about the licence under which the data can be reused	1	Full Compliance	ICD11 provides licensing documentation. https://icd.who.int/en/docs/ICD11-license.pdf https://icd.who.int/browse11. Licensed under Creative Commons Attribution-NoDerivatives 3.0 IGO licence (CC BY-ND 3.0 IGO).
	RDA-R1.1-02M	Metadata refers to a standard reuse licence	1
	RDA-R1.1-03M	Metadata refers to a machine-understandable reuse licence	1
FVF-11: Vocabularies meet domain relevant community standards.	RDA-R1.3-01M	Metadata complies with a community standard	0	No Compliance
	RDA-R1.3-01D	Data complies with a community standard	0
	RDA-R1.3-02M	Metadata is expressed in compliance with a machine-understandable community standard	0
	RDA-R1.3-02D	Data is expressed in compliance with a machine-understandable community standard	0
